# Supplementary material for: Photo-Induced, Phenylhydrazine-Promoted Transition-Metal-Free Dehalogenation of Aryl Fluorides, Chlorides, Bromides, and Iodides
Source: Molecules. 2023 Oct 3;28(19):6915. doi: 10.3390/molecules28196915 (PMC10574415; doi:10.3390/molecules28196915)
Supplement: Supplementary file 1 [file molecules-28-06915-s001.zip]

Archive with 1 entries (1 files):
- molecules-2636975-Supplementary.pdf
